# Supplementary material for: Characterization of the RAD52 Gene in the Budding Yeast Naumovozyma castellii
Source: Genes (Basel). 2023 Oct 5;14(10):1908. doi: 10.3390/genes14101908 (PMC10606518; doi:10.3390/genes14101908)
Supplement: Supplementary file 1 [file genes-14-01908-s001.zip]

Archive with 1 entries (1 files):
- genes-2638851-supplementary.pdf
